# Supplementary material for: Emerging trends in genome integration tools for precision engineering of diverse bacterial species
Source: Synth Biol (Oxf). 2025 Dec 11;10(1):ysaf019. doi: 10.1093/synbio/ysaf019 (PMC12765450; doi:10.1093/synbio/ysaf019)
Supplement: data-s1_ysaf019 [file data-s1_ysaf019.zip]

Archive with 1 entries (1 files):
- data-s1_ysaf019.csv
