# Supplementary material for: Emerging trends in genome integration tools for precision engineering of diverse bacterial species
Source: Synth Biol (Oxf). 2025 Dec 11;10(1):ysaf019. doi: 10.1093/synbio/ysaf019 (PMC12765450; doi:10.1093/synbio/ysaf019)
Supplement: data-s1_ysaf019 [file data-s1_ysaf019.zip › data-s1_ysaf019.csv]

Year	CRIM	One-Step Cloning	pIT5 Plasmid Series	Landing Pads	Transposon-encoded CRISPR-Cas Systems	CRISPR RNA-guided integrases (INTEGRATE)	Lambda Red	Lambda Red
2024	26	19	1	16	112	84	77	811
2023	22	25	1	16	129	68	77	796
2022	37	34	2	15	120	80	92	950
2021	31	30	0	13	105	31	66	1020
2020	43	31	0	0	86	2	90	977
2019	32	33	0	0	27	0	86	987
2018	35	22	0	0	0	0	84	1020
2017	49	24	0	0	0	0	59	1010
2016	33	15	0	0	0	0	74	996
2015	52	15	0	0	0	0	91	949
2014	41	8	0	0	0	0	73	989
2013	50	2	0	0	0	0	63	955
2012	39	0	0	0	0	0	44	994
2011	38	0	0	0	0	0	46	828
2010	41	0	0	0	0	0	27	778
2009	36	0	0	0	0	0	10	696
2008	26	0	0	0	0	0	0	708
2007	21	0	0	0	0	0	0	534
2006	12	0	0	0	0	0	0	509
2005	15	0	0	0	0	0	0	401
2004	17	0	0	0	0	0	0	297
2003	12	0	0	0	0	0	0	209
2002	5	0	0	0	0	0	0	117
2001	0	0	0	0	0	0	0	49
2000	0	0	0	0	0	0	0	7
